# Supplementary material for: Expression Analysis of the TdDRF1 Gene in Field-Grown Durum Wheat under Full and Reduced Irrigation
Source: Genes (Basel). 2022 Mar 21;13(3):555. doi: 10.3390/genes13030555 (PMC8953156; doi:10.3390/genes13030555)
Supplement: Supplementary file 1 [file genes-13-00555-s001.zip]

Archive with 1 entries (1 files):
- genes-1624059-Supplementary.pdf
